# Supplementary material for: ANGPTL3 Variants Associate with Lower Levels of Irisin and C-Peptide in a Cohort of Arab Individuals
Source: Genes (Basel). 2021 May 17;12(5):755. doi: 10.3390/genes12050755 (PMC8170900; doi:10.3390/genes12050755)
Supplement: Supplementary file 1 [file genes-12-00755-s001.zip]

Archive with 1 entries (1 files):
- genes-1198419-supplementary.pdf
